# Supplementary material for: A Portable and Thermally Degradable Hydrogel Sensor Based on Eu-Doped Carbon Dots for Visual and Ultrasensitive Detection of Ferric Ion
Source: Molecules. 2025 Aug 5;30(15):3280. doi: 10.3390/molecules30153280 (PMC12348846; doi:10.3390/molecules30153280)
Supplement: Supplementary file 1 [file molecules-30-03280-s001.zip]

Archive with 1 entries (1 files):
- molecules-3798398-supplementary.pdf
